# Supplementary material for: Whole-genome sequencing of wild Siberian musk deer (Moschus moschiferus) provides insights into its genetic features
Source: BMC Genomics. 2020 Jan 31;21:108. doi: 10.1186/s12864-020-6495-2 (PMC6995116; doi:10.1186/s12864-020-6495-2)
Supplement: Supplementary file 2 — Additional file 2: Table S16. Go enrichment of DEGs in the M. moschiferus (p < 0.05). [file 12864_2020_6495_MOESM2_ESM.xlsx]

## Sheet: Sheet1
Supplementary Table S16. Go enrichment of DEGs in the M.Moschiferus (p<0.05)
GO ID	GO Term	GO class	Input number	P-Value	Corrected P-Value
GO:0005623	cell	CC	136	3.56369e-27	2.87501e-24
GO:0044464	cell part	CC	135	1.79603e-26	1.15916e-23
GO:0044699	single-organism process	BP	120	4.45422e-25	2.39563e-22
GO:0009987	cellular process	BP	118	4.10406e-18	1.32438e-15
GO:0005622	intracellular	CC	117	7.17092e-20	2.57117e-17
GO:0044424	intracellular part	CC	112	8.47243e-18	2.4855e-15
GO:0005488	binding	MF	112	1.61444e-16	3.06459e-14
GO:0043226	organelle	CC	106	2.4786e-16	3.99923e-14
GO:0043227	membrane-bounded organelle	CC	102	1.7973e-16	3.22216e-14
GO:0008152	metabolic process	BP	98	1.71042e-17	4.24578e-15
GO:0005737	cytoplasm	CC	95	2.69837e-16	4.1465e-14
GO:0044763	single-organism cellular process	BP	94	4.39818e-13	4.05513e-11
GO:0071704	organic substance metabolic process	BP	93	9.75011e-16	1.21014e-13
GO:0065007	biological regulation	BP	88	3.75626e-11	2.69365e-09
GO:0005576	extracellular region	CC	87	5.95558e-38	1.92187e-34
GO:0044238	primary metabolic process	BP	87	8.27934e-14	8.34919e-12
GO:0043229	intracellular organelle	CC	87	1.60745e-09	8.23371e-08
GO:0016020	membrane	CC	83	1.4923e-14	1.66057e-12
GO:0005515	protein binding	MF	81	3.42115e-09	1.67274e-07
GO:0050789	regulation of biological process	BP	80	5.16639e-09	2.48325e-07
GO:0043231	intracellular membrane-bounded organelle	CC	79	2.68496e-08	1.06967e-06
GO:0044237	cellular metabolic process	BP	76	9.56372e-09	4.34678e-07
GO:0050794	regulation of cellular process	BP	76	1.91688e-08	8.03349e-07
GO:0032501	multicellular organismal process	BP	75	1.46035e-16	3.06459e-14
GO:0044421	extracellular region part	CC	72	1.18751e-29	1.91604e-26
GO:0050896	response to stimulus	BP	71	1.42768e-10	9.21427e-09
GO:0032502	developmental process	BP	68	1.95866e-16	3.32663e-14
GO:0048856	anatomical structure development	BP	67	2.36849e-17	5.45938e-15
GO:0043170	macromolecule metabolic process	BP	67	1.84876e-07	6.15045e-06
GO:0044707	single-multicellular organism process	BP	66	9.02474e-15	1.0401e-12
GO:0044444	cytoplasmic part	CC	64	5.35139e-08	2.05582e-06
GO:0044767	single-organism developmental process	BP	60	3.24808e-12	2.68758e-10
GO:0003824	catalytic activity	MF	58	3.18643e-11	2.3913e-09
GO:0071944	cell periphery	CC	56	3.02881e-12	2.5721e-10
GO:0044425	membrane part	CC	55	1.45818e-07	5.11474e-06
GO:0044446	intracellular organelle part	CC	55	9.90268e-05	0.00156647
GO:0044422	organelle part	CC	55	0.000180309	0.00265689
GO:0031988	membrane-bounded vesicle	CC	53	1.57043e-16	3.06459e-14
GO:0031982	vesicle	CC	53	7.21448e-16	9.31246e-14
GO:0007275	multicellular organism development	BP	53	2.67403e-11	2.05455e-09
GO:0005886	plasma membrane	CC	53	5.3204e-11	3.65296e-09
GO:0044260	cellular macromolecule metabolic process	BP	51	0.00168245	0.0152291
GO:0051716	cellular response to stimulus	BP	50	3.58868e-05	0.000661753
GO:0048731	system development	BP	49	3.90573e-11	2.73995e-09
GO:0019222	regulation of metabolic process	BP	49	3.08967e-06	8.04061e-05
GO:0048518	positive regulation of biological process	BP	48	5.56937e-08	2.11439e-06
GO:0031224	intrinsic component of membrane	CC	47	7.57021e-07	2.27409e-05
GO:0007154	cell communication	BP	47	1.69621e-05	0.000337881
GO:0070062	extracellular exosome	CC	46	5.46095e-16	8.01022e-14
GO:1903561	extracellular vesicle	CC	46	6.49964e-16	8.85678e-14
GO:0043230	extracellular organelle	CC	46	6.58701e-16	8.85678e-14
GO:0048519	negative regulation of biological process	BP	46	1.14621e-08	4.99839e-07
GO:0031323	regulation of cellular metabolic process	BP	46	9.35878e-06	0.000200005
GO:0080090	regulation of primary metabolic process	BP	45	1.65042e-05	0.000330801
GO:0048513	animal organ development	BP	44	7.88894e-13	6.88043e-11
GO:0019538	protein metabolic process	BP	44	4.83663e-06	0.000117352
GO:0016021	integral component of membrane	CC	44	5.95271e-06	0.000139199
GO:0060255	regulation of macromolecule metabolic process	BP	44	3.81358e-05	0.000691372
GO:0044710	single-organism metabolic process	BP	43	7.42306e-09	3.47163e-07
GO:0044700	single organism signaling	BP	43	0.000297886	0.00403898
GO:0023052	signaling	BP	43	0.000304445	0.00409352
GO:0006807	nitrogen compound metabolic process	BP	43	0.00294489	0.0228992
GO:0048523	negative regulation of cellular process	BP	42	9.58473e-08	3.55516e-06
GO:0051179	localization	BP	41	0.000283263	0.00387326
GO:0030154	cell differentiation	BP	40	8.11712e-09	3.74199e-07
GO:0048869	cellular developmental process	BP	40	8.50886e-08	3.1928e-06
GO:0048522	positive regulation of cellular process	BP	40	6.63462e-06	0.00014972
GO:0007165	signal transduction	BP	40	0.000491516	0.00596286
GO:0009888	tissue development	BP	39	1.12163e-17	3.01625e-15
GO:0071840	cellular component organization or biogenesis	BP	39	0.00418094	0.0304558
GO:0005634	nucleus	CC	39	0.0288016	0.115274
GO:0005615	extracellular space	CC	38	1.62028e-20	6.53581e-18
GO:0043167	ion binding	MF	38	6.95617e-06	0.000154811
GO:0016043	cellular component organization	BP	38	0.00480834	0.0342528
GO:0042221	response to chemical	BP	37	5.3703e-06	0.000127426
GO:0046872	metal ion binding	MF	37	6.18132e-06	0.000141469
GO:0043169	cation binding	MF	37	7.67569e-06	0.000167361
GO:0009058	biosynthetic process	BP	37	0.0146568	0.0760412
GO:1901576	organic substance biosynthetic process	BP	36	0.0189498	0.0914066
GO:0006950	response to stress	BP	35	4.62617e-06	0.000113096
GO:0012505	endomembrane system	CC	35	9.74035e-06	0.00020679
GO:0016787	hydrolase activity	MF	34	5.27054e-10	2.83467e-08
GO:0006810	transport	BP	33	0.00110935	0.0112222
GO:0051234	establishment of localization	BP	33	0.00176483	0.015689
GO:0048583	regulation of response to stimulus	BP	32	4.31512e-05	0.000765105
GO:0044267	cellular protein metabolic process	BP	32	0.00532155	0.0369068
GO:0065009	regulation of molecular function	BP	31	7.77064e-07	2.30054e-05
GO:0006629	lipid metabolic process	BP	30	4.14513e-14	4.31494e-12
GO:0031324	negative regulation of cellular metabolic process	BP	30	4.31446e-08	1.6979e-06
GO:0002376	immune system process	BP	30	1.33952e-07	4.80291e-06
GO:0009892	negative regulation of metabolic process	BP	30	2.08511e-07	6.86338e-06
GO:0065008	regulation of biological quality	BP	30	0.000100847	0.00157977
GO:0008544	epidermis development	BP	28	2.77965e-28	2.98998e-25
GO:0006508	proteolysis	BP	28	1.57785e-10	9.79178e-09
GO:0051239	regulation of multicellular organismal process	BP	28	5.08487e-06	0.000121547
GO:0050790	regulation of catalytic activity	BP	27	1.66487e-06	4.55301e-05
GO:0010033	response to organic substance	BP	27	6.28908e-05	0.00106877
GO:0009889	regulation of biosynthetic process	BP	27	0.0203369	0.0956665
GO:0009056	catabolic process	BP	26	1.5302e-07	5.25313e-06
GO:0008283	cell proliferation	BP	26	2.10559e-07	6.86338e-06
GO:0010605	negative regulation of macromolecule metabolic process	BP	26	4.45617e-06	0.000109772
GO:0070887	cellular response to chemical stimulus	BP	26	4.20481e-05	0.000749663
GO:0031326	regulation of cellular biosynthetic process	BP	26	0.0296759	0.116219
GO:0006955	immune response	BP	25	5.23275e-09	2.48325e-07
GO:0009605	response to external stimulus	BP	25	3.80157e-06	9.50981e-05
GO:0009653	anatomical structure morphogenesis	BP	25	7.06101e-05	0.00116851
GO:0007166	cell surface receptor signaling pathway	BP	25	0.00010851	0.00169159
GO:0044255	cellular lipid metabolic process	BP	24	1.14307e-11	9.22173e-10
GO:1901575	organic substance catabolic process	BP	24	7.61082e-07	2.27409e-05
GO:0050793	regulation of developmental process	BP	24	2.7039e-05	0.000515617
GO:0051246	regulation of protein metabolic process	BP	24	0.000120914	0.00186694
GO:0005829	cytosol	CC	24	0.0101749	0.0590743
GO:0060429	epithelium development	BP	23	1.74663e-10	1.06346e-08
GO:0042127	regulation of cell proliferation	BP	23	1.37456e-07	4.87441e-06
GO:0048584	positive regulation of response to stimulus	BP	23	7.27214e-06	0.000160734
GO:0032268	regulation of cellular protein metabolic process	BP	23	0.000127181	0.00191781
GO:0044459	plasma membrane part	CC	23	0.00046662	0.00574726
GO:1902578	single-organism localization	BP	23	0.0025137	0.0203812
GO:0009893	positive regulation of metabolic process	BP	23	0.00384775	0.028809
GO:0043588	skin development	BP	22	3.9167e-22	1.8056e-19
GO:0007155	cell adhesion	BP	22	2.2224e-07	7.10067e-06
GO:0022610	biological adhesion	BP	22	2.41228e-07	7.55769e-06
GO:0006952	defense response	BP	22	7.93718e-07	2.32848e-05
GO:0051336	regulation of hydrolase activity	BP	21	2.64414e-07	8.20446e-06
GO:0098772	molecular function regulator	MF	21	3.57476e-07	1.08828e-05
GO:0005783	endoplasmic reticulum	CC	21	6.87688e-06	0.000154109
GO:0031325	positive regulation of cellular metabolic process	BP	21	0.00712882	0.0454219
GO:0010604	positive regulation of macromolecule metabolic process	BP	21	0.00735565	0.0462704
GO:0030855	epithelial cell differentiation	BP	20	5.35058e-13	4.7962e-11
GO:0044092	negative regulation of molecular function	BP	20	4.53555e-08	1.7634e-06
GO:0044281	small molecule metabolic process	BP	20	0.000206367	0.00299976
GO:0071310	cellular response to organic substance	BP	20	0.000901213	0.00975911
GO:0044765	single-organism transport	BP	20	0.00953004	0.0567406
GO:0023051	regulation of signaling	BP	20	0.0315291	0.121558
GO:0051704	multi-organism process	BP	19	0.00569292	0.0385137
GO:0010646	regulation of cell communication	BP	19	0.047486	0.14594
GO:0044712	single-organism catabolic process	BP	18	1.58741e-08	6.8301e-07
GO:0043086	negative regulation of catalytic activity	BP	18	2.08799e-08	8.63839e-07
GO:0042592	homeostatic process	BP	18	0.000125392	0.00190182
GO:2000026	regulation of multicellular organismal development	BP	18	0.000301197	0.00406679
GO:1901564	organonitrogen compound metabolic process	BP	18	0.00482392	0.0342666
GO:0032879	regulation of localization	BP	18	0.0145994	0.0759719
GO:0071702	organic substance transport	BP	18	0.0276517	0.114828
GO:0044432	endoplasmic reticulum part	CC	17	1.14292e-05	0.00023795
GO:0046914	transition metal ion binding	MF	17	0.00010083	0.00157977
GO:1901700	response to oxygen-containing compound	BP	17	0.000212337	0.00304538
GO:0009891	positive regulation of biosynthetic process	BP	17	0.00107133	0.0110102
GO:0048646	anatomical structure formation involved in morphogenesis	BP	16	3.17832e-05	0.000596305
GO:0022414	reproductive process	BP	16	0.000218705	0.00312284
GO:0000003	reproduction	BP	16	0.000222338	0.00316073
GO:0002682	regulation of immune system process	BP	16	0.00029033	0.00395315
GO:0045595	regulation of cell differentiation	BP	16	0.000672411	0.00771796
GO:0031328	positive regulation of cellular biosynthetic process	BP	16	0.00227534	0.0190221
GO:0008219	cell death	BP	16	0.00806755	0.0498702
GO:0005856	cytoskeleton	CC	16	0.0110358	0.0623686
GO:0009913	epidermal cell differentiation	BP	15	5.83858e-15	6.97819e-13
GO:0051346	negative regulation of hydrolase activity	BP	15	2.53265e-10	1.45944e-08
GO:0030162	regulation of proteolysis	BP	15	2.86302e-07	8.79902e-06
GO:0032269	negative regulation of cellular protein metabolic process	BP	15	1.91884e-05	0.000377566
GO:0005789	endoplasmic reticulum membrane	CC	15	2.42372e-05	0.000468344
GO:0042175	nuclear outer membrane-endoplasmic reticulum membrane network	CC	15	3.07703e-05	0.000580677
GO:0051248	negative regulation of protein metabolic process	BP	15	3.67457e-05	0.00067374
GO:0044702	single organism reproductive process	BP	15	0.000225139	0.00316711
GO:0080134	regulation of response to stress	BP	15	0.000667063	0.0076879
GO:0051240	positive regulation of multicellular organismal process	BP	15	0.00110661	0.0112222
GO:0005102	receptor binding	MF	15	0.0015633	0.0143682
GO:0031226	intrinsic component of plasma membrane	CC	15	0.00415456	0.0304008
GO:0051173	positive regulation of nitrogen compound metabolic process	BP	15	0.00638216	0.0422033
GO:0006357	regulation of transcription from RNA polymerase II promoter	BP	15	0.0096247	0.0569342
GO:0006915	apoptotic process	BP	15	0.00980899	0.0576569
GO:0012501	programmed cell death	BP	15	0.0108732	0.0618834
GO:0006366	transcription from RNA polymerase II promoter	BP	15	0.0231042	0.104715
GO:0016042	lipid catabolic process	BP	14	3.40191e-11	2.49499e-09
GO:0052547	regulation of peptidase activity	BP	14	1.9871e-09	1.00193e-07
GO:0005198	structural molecule activity	MF	14	3.26518e-06	8.3625e-05
GO:0098609	cell-cell adhesion	BP	14	2.7163e-05	0.000515617
GO:0072358	cardiovascular system development	BP	14	4.74459e-05	0.000830363
GO:0072359	circulatory system development	BP	14	4.74459e-05	0.000830363
GO:0030234	enzyme regulator activity	MF	14	6.64541e-05	0.00111113
GO:0051130	positive regulation of cellular component organization	BP	14	0.000461922	0.00571119
GO:0001071	nucleic acid binding transcription factor activity	MF	14	0.000602327	0.00714599
GO:0003700	transcription factor activity, sequence-specific DNA binding	MF	14	0.000602327	0.00714599
GO:0010647	positive regulation of cell communication	BP	14	0.00562978	0.0382469
GO:0023056	positive regulation of signaling	BP	14	0.00578869	0.0389981
GO:0010557	positive regulation of macromolecule biosynthetic process	BP	14	0.00646088	0.0426365
GO:0005887	integral component of plasma membrane	CC	14	0.00734877	0.0462704
GO:0010628	positive regulation of gene expression	BP	14	0.0100486	0.0587444
GO:0006928	movement of cell or subcellular component	BP	14	0.0155351	0.0793923
GO:0019899	enzyme binding	MF	14	0.0175959	0.0862949
GO:0030216	keratinocyte differentiation	BP	13	3.59422e-14	3.86618e-12
GO:0010466	negative regulation of peptidase activity	BP	13	7.09133e-11	4.67015e-09
GO:0045861	negative regulation of proteolysis	BP	13	1.18026e-09	6.14304e-08
GO:0052548	regulation of endopeptidase activity	BP	13	9.70194e-09	4.34836e-07
GO:0004857	enzyme inhibitor activity	MF	13	1.06529e-08	4.70919e-07
GO:0001568	blood vessel development	BP	13	1.46476e-06	4.07481e-05
GO:0001944	vasculature development	BP	13	2.11625e-06	5.69243e-05
GO:0003006	developmental process involved in reproduction	BP	13	3.5779e-06	9.02023e-05
GO:0050776	regulation of immune response	BP	13	6.30271e-05	0.00106877
GO:0008284	positive regulation of cell proliferation	BP	13	6.69115e-05	0.00111301
GO:0051241	negative regulation of multicellular organismal process	BP	13	0.000334693	0.00448155
GO:0048878	chemical homeostasis	BP	13	0.000403983	0.0051533
GO:0009628	response to abiotic stimulus	BP	13	0.0011474	0.0113231
GO:0048585	negative regulation of response to stimulus	BP	13	0.00565608	0.0383449
GO:0009967	positive regulation of signal transduction	BP	13	0.00673638	0.0435638
GO:0044430	cytoskeletal part	CC	13	0.0105983	0.0607475
GO:0007267	cell-cell signaling	BP	13	0.0115691	0.0638178
GO:0045935	positive regulation of nucleobase-containing compound metabolic process	BP	13	0.0196233	0.0935332
GO:0030414	peptidase inhibitor activity	MF	12	2.27695e-11	1.79213e-09
GO:0061134	peptidase regulator activity	MF	12	1.95459e-10	1.16805e-08
GO:0010951	negative regulation of endopeptidase activity	BP	12	5.85518e-10	3.09749e-08
GO:0048871	multicellular organismal homeostasis	BP	12	2.34266e-08	9.4497e-07
GO:0016788	hydrolase activity, acting on ester bonds	MF	12	6.5052e-05	0.00109335
GO:0034097	response to cytokine	BP	12	0.000185252	0.0027173
GO:0045944	positive regulation of transcription from RNA polymerase II promoter	BP	12	0.00138173	0.013153
GO:0043565	sequence-specific DNA binding	MF	12	0.00162578	0.0148203
GO:0051094	positive regulation of developmental process	BP	12	0.00400227	0.0296223
GO:0045893	positive regulation of transcription, DNA-templated	BP	12	0.0102246	0.0590743
GO:1903508	positive regulation of nucleic acid-templated transcription	BP	12	0.0102246	0.0590743
GO:1902680	positive regulation of RNA biosynthetic process	BP	12	0.0112955	0.0631399
GO:0051254	positive regulation of RNA metabolic process	BP	12	0.0141314	0.0748287
GO:0031327	negative regulation of cellular biosynthetic process	BP	12	0.0221135	0.101364
GO:0009890	negative regulation of biosynthetic process	BP	12	0.0249132	0.10755
GO:0040011	locomotion	BP	12	0.0253661	0.108419
GO:0044248	cellular catabolic process	BP	12	0.0293364	0.115353
GO:0009719	response to endogenous stimulus	BP	12	0.0334607	0.122982
GO:0004872	receptor activity	MF	12	0.0386003	0.131953
GO:0060089	molecular transducer activity	MF	12	0.0386003	0.131953
GO:0019220	regulation of phosphate metabolic process	BP	12	0.0411269	0.134128
GO:0051174	regulation of phosphorus metabolic process	BP	12	0.0412886	0.134128
GO:0004866	endopeptidase inhibitor activity	MF	11	2.3418e-10	1.374e-08
GO:0061135	endopeptidase regulator activity	MF	11	3.37117e-10	1.90856e-08
GO:0070011	peptidase activity, acting on L-amino acid peptides	MF	11	6.16894e-05	0.00105889
GO:0008233	peptidase activity	MF	11	8.21602e-05	0.00134584
GO:0000981	RNA polymerase II transcription factor activity, sequence-specific DNA binding	MF	11	9.31197e-05	0.00151004
GO:0006954	inflammatory response	BP	11	0.00011883	0.00184358
GO:0005509	calcium ion binding	MF	11	0.000210891	0.00303816
GO:0071345	cellular response to cytokine stimulus	BP	11	0.000210891	0.00303816
GO:0016491	oxidoreductase activity	MF	11	0.000271215	0.00376555
GO:0098602	single organism cell adhesion	BP	11	0.000404023	0.0051533
GO:0031347	regulation of defense response	BP	11	0.000455641	0.00565521
GO:0045087	innate immune response	BP	11	0.000706488	0.0080276
GO:0051093	negative regulation of developmental process	BP	11	0.00078071	0.00866101
GO:0002684	positive regulation of immune system process	BP	11	0.00151651	0.0141031
GO:0033993	response to lipid	BP	11	0.00171367	0.015447
GO:0051707	response to other organism	BP	11	0.00198079	0.0171367
GO:0043207	response to external biotic stimulus	BP	11	0.00198079	0.0171367
GO:0051050	positive regulation of transport	BP	11	0.00229967	0.0191758
GO:0009607	response to biotic stimulus	BP	11	0.00265907	0.0212397
GO:0055114	oxidation-reduction process	BP	11	0.0026803	0.0213564
GO:0022603	regulation of anatomical structure morphogenesis	BP	11	0.00404739	0.0297516
GO:0016023	cytoplasmic, membrane-bounded vesicle	CC	11	0.0114127	0.0634545
GO:1901135	carbohydrate derivative metabolic process	BP	11	0.0154879	0.0793923
GO:0031410	cytoplasmic vesicle	CC	11	0.0196515	0.0935332
GO:0097708	intracellular vesicle	CC	11	0.0198541	0.0938057
GO:0005215	transporter activity	MF	11	0.0203674	0.0956704
GO:0044711	single-organism biosynthetic process	BP	11	0.0236557	0.106171
GO:0045934	negative regulation of nucleobase-containing compound metabolic process	BP	11	0.0303909	0.118159
GO:0016298	lipase activity	MF	10	1.51966e-10	9.61557e-09
GO:0006643	membrane lipid metabolic process	BP	10	1.82887e-08	7.76547e-07
GO:0045111	intermediate filament cytoskeleton	CC	10	1.15522e-07	4.23625e-06
GO:0001228	transcriptional activator activity, RNA polymerase II transcription regulatory region sequence-specific binding	MF	10	1.53876e-06	4.24408e-05
GO:0000982	transcription factor activity, RNA polymerase II core promoter proximal region sequence-specific binding	MF	10	2.12092e-06	5.69243e-05
GO:0004175	endopeptidase activity	MF	10	1.14275e-05	0.00023795
GO:0001525	angiogenesis	BP	10	1.49264e-05	0.00030294
GO:0048608	reproductive structure development	BP	10	1.61734e-05	0.000326198
GO:0061458	reproductive system development	BP	10	1.78575e-05	0.000353535
GO:0048514	blood vessel morphogenesis	BP	10	5.59194e-05	0.000970172
GO:0019221	cytokine-mediated signaling pathway	BP	10	0.000134162	0.00201368
GO:0016337	single organismal cell-cell adhesion	BP	10	0.000906149	0.00977974
GO:0003690	double-stranded DNA binding	MF	10	0.00172453	0.0155016
GO:0002252	immune effector process	BP	10	0.00177414	0.0157284
GO:0032101	regulation of response to external stimulus	BP	10	0.00235777	0.0194095
GO:0044212	transcription regulatory region DNA binding	MF	10	0.00271443	0.021575
GO:0000975	regulatory region DNA binding	MF	10	0.00278588	0.0220344
GO:0001067	regulatory region nucleic acid binding	MF	10	0.00281003	0.022117
GO:0019752	carboxylic acid metabolic process	BP	10	0.00352808	0.0268517
GO:0043436	oxoacid metabolic process	BP	10	0.00367578	0.0277143
GO:0006082	organic acid metabolic process	BP	10	0.00692717	0.0445298
GO:0009790	embryo development	BP	10	0.00733137	0.0462704
GO:0040007	growth	BP	10	0.00808246	0.0498702
GO:0009887	organ morphogenesis	BP	10	0.00877238	0.0530121
GO:0046903	secretion	BP	10	0.0167085	0.0828241
GO:0008270	zinc ion binding	MF	10	0.0258519	0.109624
GO:0046983	protein dimerization activity	MF	10	0.0261189	0.110466
GO:0030054	cell junction	CC	10	0.0263879	0.111458
GO:0044877	macromolecular complex binding	MF	10	0.0392055	0.133597
GO:0030104	water homeostasis	BP	9	5.61483e-11	3.77481e-09
GO:0004867	serine-type endopeptidase inhibitor activity	MF	9	4.81074e-10	2.63123e-08
GO:0006665	sphingolipid metabolic process	BP	9	2.32939e-08	9.4497e-07
GO:0005882	intermediate filament	CC	9	2.35094e-07	7.43772e-06
GO:0001077	transcriptional activator activity, RNA polymerase II core promoter proximal region sequence-specific binding	MF	9	8.60358e-07	2.50124e-05
GO:0005911	cell-cell junction	CC	9	4.76037e-05	0.000830363
GO:0098542	defense response to other organism	BP	9	0.000721829	0.00817313
GO:0001817	regulation of cytokine production	BP	9	0.000758581	0.00851418
GO:0000977	RNA polymerase II regulatory region sequence-specific DNA binding	MF	9	0.000921187	0.00987598
GO:0001012	RNA polymerase II regulatory region DNA binding	MF	9	0.000965976	0.010088
GO:0008610	lipid biosynthetic process	BP	9	0.00112391	0.0112284
GO:0045596	negative regulation of cell differentiation	BP	9	0.00131675	0.012722
GO:0001816	cytokine production	BP	9	0.00150254	0.0140751
GO:0000976	transcription regulatory region sequence-specific DNA binding	MF	9	0.00218964	0.0184973
GO:0099513	polymeric cytoskeletal fiber	CC	9	0.00237192	0.0194268
GO:0099512	supramolecular fiber	CC	9	0.00237192	0.0194268
GO:1990837	sequence-specific double-stranded DNA binding	MF	9	0.00293606	0.0228856
GO:0009725	response to hormone	BP	9	0.0114246	0.0634545
GO:1901701	cellular response to oxygen-containing compound	BP	9	0.0166789	0.0828042
GO:0032880	regulation of protein localization	BP	9	0.0199477	0.0941102
GO:0045937	positive regulation of phosphate metabolic process	BP	9	0.0354988	0.129211
GO:0010562	positive regulation of phosphorus metabolic process	BP	9	0.0354988	0.129211
GO:0019637	organophosphate metabolic process	BP	9	0.0414141	0.134128
GO:0061436	establishment of skin barrier	BP	8	8.86329e-14	8.66722e-12
GO:0033561	regulation of water loss via skin	BP	8	1.80629e-13	1.71438e-11
GO:0050891	multicellular organismal water homeostasis	BP	8	4.5972e-10	2.55779e-08
GO:0052689	carboxylic ester hydrolase activity	MF	8	1.80711e-07	6.07452e-06
GO:0044242	cellular lipid catabolic process	BP	8	1.05267e-06	3.00617e-05
GO:0006959	humoral immune response	BP	8	1.40388e-06	3.97397e-05
GO:0042742	defense response to bacterium	BP	8	7.65985e-06	0.000167361
GO:0031012	extracellular matrix	CC	8	0.000532098	0.00643102
GO:0050878	regulation of body fluid levels	BP	8	0.00164005	0.0149082
GO:0009617	response to bacterium	BP	8	0.00203063	0.0174536
GO:0032787	monocarboxylic acid metabolic process	BP	8	0.00232935	0.0192246
GO:0061061	muscle structure development	BP	8	0.00302975	0.0234461
GO:0050778	positive regulation of immune response	BP	8	0.00496196	0.0350377
GO:0008285	negative regulation of cell proliferation	BP	8	0.00660061	0.0432052
GO:0009611	response to wounding	BP	8	0.00696026	0.0446536
GO:0010243	response to organonitrogen compound	BP	8	0.0216571	0.100269
GO:0045597	positive regulation of cell differentiation	BP	8	0.0243014	0.10755
GO:0070201	regulation of establishment of protein localization	BP	8	0.0244547	0.10755
GO:0001934	positive regulation of protein phosphorylation	BP	8	0.0365358	0.129211
GO:1901698	response to nitrogen compound	BP	8	0.0409611	0.134128
GO:0042327	positive regulation of phosphorylation	BP	8	0.045731	0.142171
GO:0044703	multi-organism reproductive process	BP	8	0.0459668	0.14263
GO:0098590	plasma membrane region	CC	8	0.0473989	0.14594
GO:0032940	secretion by cell	BP	8	0.0491061	0.147612
GO:0001533	cornified envelope	CC	7	2.80973e-09	1.39493e-07
GO:0006672	ceramide metabolic process	BP	7	1.19431e-07	4.33036e-06
GO:0008236	serine-type peptidase activity	MF	7	3.58692e-05	0.000661753
GO:0017171	serine hydrolase activity	MF	7	3.80725e-05	0.000691372
GO:1901342	regulation of vasculature development	BP	7	7.83576e-05	0.0012901
GO:0045787	positive regulation of cell cycle	BP	7	0.00056331	0.00675996
GO:1901565	organonitrogen compound catabolic process	BP	7	0.0006593	0.00762566
GO:0050673	epithelial cell proliferation	BP	7	0.000742575	0.00837864
GO:0000978	RNA polymerase II core promoter proximal region sequence-specific DNA binding	MF	7	0.000793771	0.00874232
GO:0006631	fatty acid metabolic process	BP	7	0.000934029	0.00998051
GO:0046486	glycerolipid metabolic process	BP	7	0.00102712	0.010692
GO:0000987	core promoter proximal region sequence-specific DNA binding	MF	7	0.00107633	0.0110264
GO:0001159	core promoter proximal region DNA binding	MF	7	0.00112737	0.0112284
GO:0006644	phospholipid metabolic process	BP	7	0.00125386	0.0122242
GO:0001819	positive regulation of cytokine production	BP	7	0.00143254	0.0135965
GO:0003682	chromatin binding	MF	7	0.00322517	0.0246626
GO:0043900	regulation of multi-organism process	BP	7	0.00447187	0.0322114
GO:0010035	response to inorganic substance	BP	7	0.00637415	0.0422033
GO:1904951	positive regulation of establishment of protein localization	BP	7	0.00677637	0.0437347
GO:0006935	chemotaxis	BP	7	0.00849482	0.0519182
GO:0042330	taxis	BP	7	0.00857617	0.0523163
GO:0043009	chordate embryonic development	BP	7	0.0102332	0.0590743
GO:0009792	embryo development ending in birth or egg hatching	BP	7	0.0108989	0.0618834
GO:0048598	embryonic morphogenesis	BP	7	0.0108989	0.0618834
GO:0010638	positive regulation of organelle organization	BP	7	0.012324	0.067406
GO:0048729	tissue morphogenesis	BP	7	0.0156964	0.0793923
GO:0010942	positive regulation of cell death	BP	7	0.0160792	0.0809481
GO:0040008	regulation of growth	BP	7	0.0190917	0.0914158
GO:0007169	transmembrane receptor protein tyrosine kinase signaling pathway	BP	7	0.0229725	0.104265
GO:0051046	regulation of secretion	BP	7	0.0255464	0.109012
GO:0045321	leukocyte activation	BP	7	0.0314781	0.121507
GO:0051223	regulation of protein transport	BP	7	0.040413	0.134128
GO:0048534	hematopoietic or lymphoid organ development	BP	7	0.0436401	0.140266
GO:0048609	multicellular organismal reproductive process	BP	7	0.0494729	0.147612
GO:0019730	antimicrobial humoral response	BP	6	2.17873e-07	7.03076e-06
GO:0030148	sphingolipid biosynthetic process	BP	6	3.55778e-06	9.02023e-05
GO:0004620	phospholipase activity	MF	6	4.25555e-06	0.000105636
GO:0006690	icosanoid metabolic process	BP	6	5.06069e-06	0.000121547
GO:0070851	growth factor receptor binding	MF	6	2.31304e-05	0.000452374
GO:0046467	membrane lipid biosynthetic process	BP	6	2.41304e-05	0.000468344
GO:0004252	serine-type endopeptidase activity	MF	6	0.000153143	0.00228793
GO:0005539	glycosaminoglycan binding	MF	6	0.000271885	0.00376555
GO:0045765	regulation of angiogenesis	BP	6	0.00034927	0.00463825
GO:0005125	cytokine activity	MF	6	0.000442924	0.00553998
GO:0030246	carbohydrate binding	MF	6	0.000914632	0.00983839
GO:0032102	negative regulation of response to external stimulus	BP	6	0.000951161	0.0100079
GO:0005126	cytokine receptor binding	MF	6	0.0013089	0.0126841
GO:0019216	regulation of lipid metabolic process	BP	6	0.00150913	0.0140751
GO:0050678	regulation of epithelial cell proliferation	BP	6	0.00150913	0.0140751
GO:0042692	muscle cell differentiation	BP	6	0.00368474	0.0277171
GO:0030141	secretory granule	CC	6	0.00458358	0.0329425
GO:0051047	positive regulation of secretion	BP	6	0.00483152	0.0342666
GO:0002697	regulation of immune effector process	BP	6	0.00984195	0.0577454
GO:0048732	gland development	BP	6	0.0104919	0.0603517
GO:0007389	pattern specification process	BP	6	0.0115231	0.0638151
GO:0051222	positive regulation of protein transport	BP	6	0.0139318	0.0740998
GO:0051259	protein oligomerization	BP	6	0.0146199	0.0759719
GO:0099503	secretory vesicle	CC	6	0.0154766	0.0793923
GO:0010817	regulation of hormone levels	BP	6	0.0166721	0.0828042
GO:0071396	cellular response to lipid	BP	6	0.0219061	0.100987
GO:0042060	wound healing	BP	6	0.0285921	0.115274
GO:0043065	positive regulation of apoptotic process	BP	6	0.0359885	0.129211
GO:0097190	apoptotic signaling pathway	BP	6	0.0367637	0.129211
GO:0043068	positive regulation of programmed cell death	BP	6	0.0372864	0.129211
GO:0007276	gamete generation	BP	6	0.0466044	0.144331
GO:1903530	regulation of secretion by cell	BP	6	0.0490628	0.147612
GO:0030057	desmosome	CC	5	1.6742e-07	5.68701e-06
GO:0043616	keratinocyte proliferation	BP	5	9.59196e-07	2.76368e-05
GO:0019731	antibacterial humoral response	BP	5	3.11641e-06	8.04531e-05
GO:0018149	peptide cross-linking	BP	5	6.2865e-06	0.000142863
GO:0016811	hydrolase activity, acting on carbon-nitrogen (but not peptide) bonds, in linear amides	MF	5	3.98671e-05	0.000718094
GO:0097164	ammonium ion metabolic process	BP	5	5.73255e-05	0.000989247
GO:0045095	keratin filament	CC	5	6.32584e-05	0.00106877
GO:0016810	hydrolase activity, acting on carbon-nitrogen (but not peptide) bonds	MF	5	0.000421171	0.00535086
GO:0031348	negative regulation of defense response	BP	5	0.000447986	0.00558167
GO:0043901	negative regulation of multi-organism process	BP	5	0.000601838	0.00714599
GO:0005506	iron ion binding	MF	5	0.000636838	0.00739236
GO:0007586	digestion	BP	5	0.000692169	0.00789268
GO:0048736	appendage development	BP	5	0.000879843	0.00959207
GO:0060173	limb development	BP	5	0.000879843	0.00959207
GO:0098742	cell-cell adhesion via plasma-membrane adhesion molecules	BP	5	0.0025784	0.0208533
GO:0090068	positive regulation of cell cycle process	BP	5	0.00400062	0.0296223
GO:0006650	glycerophospholipid metabolic process	BP	5	0.00657232	0.0431075
GO:0006066	alcohol metabolic process	BP	5	0.00717855	0.0454219
GO:0003002	regionalization	BP	5	0.0141449	0.0748287
GO:1903532	positive regulation of secretion by cell	BP	5	0.0141449	0.0748287
GO:0010038	response to metal ion	BP	5	0.0156922	0.0793923
GO:0060537	muscle tissue development	BP	5	0.0158708	0.0801488
GO:0007517	muscle organ development	BP	5	0.0167842	0.0830716
GO:0022804	active transmembrane transporter activity	MF	5	0.0179257	0.087513
GO:0005578	proteinaceous extracellular matrix	CC	5	0.0187145	0.0904067
GO:0001503	ossification	BP	5	0.0205722	0.0962123
GO:0002683	negative regulation of immune system process	BP	5	0.0220977	0.101364
GO:0022407	regulation of cell-cell adhesion	BP	5	0.0232312	0.105143
GO:0051249	regulation of lymphocyte activation	BP	5	0.0234624	0.106041
GO:0050708	regulation of protein secretion	BP	5	0.0256097	0.109012
GO:0044708	single-organism behavior	BP	5	0.0284005	0.115274
GO:0031349	positive regulation of defense response	BP	5	0.0294613	0.115518
GO:0043434	response to peptide hormone	BP	5	0.0308221	0.119691
GO:1901615	organic hydroxy compound metabolic process	BP	5	0.0319388	0.122529
GO:0002694	regulation of leukocyte activation	BP	5	0.0382154	0.131472
GO:0009314	response to radiation	BP	5	0.0398135	0.134128
GO:1901652	response to peptide	BP	5	0.0414517	0.134128
GO:0006820	anion transport	BP	5	0.0459004	0.142561
GO:0002764	immune response-regulating signaling pathway	BP	5	0.0469659	0.145033
GO:0007346	regulation of mitotic cell cycle	BP	5	0.0484095	0.147612
GO:0050865	regulation of cell activation	BP	5	0.0495093	0.147612
GO:0004465	lipoprotein lipase activity	MF	4	1.49292e-07	5.18027e-06
GO:0005149	interleukin-1 receptor binding	MF	4	1.4231e-06	3.99333e-05
GO:0004745	retinol dehydrogenase activity	MF	4	2.13444e-06	5.69243e-05
GO:0004806	triglyceride lipase activity	MF	4	2.57527e-06	6.81181e-05
GO:0044241	lipid digestion	BP	4	5.85713e-06	0.000137963
GO:0005921	gap junction	CC	4	1.30063e-05	0.00026564
GO:0031424	keratinization	BP	4	8.30352e-05	0.00135331
GO:0019369	arachidonic acid metabolic process	BP	4	9.58033e-05	0.00153048
GO:0002920	regulation of humoral immune response	BP	4	9.58033e-05	0.00153048
GO:0046513	ceramide biosynthetic process	BP	4	0.000125531	0.00190182
GO:0046470	phosphatidylcholine metabolic process	BP	4	0.000254596	0.00355663
GO:0001676	long-chain fatty acid metabolic process	BP	4	0.000621441	0.00729233
GO:0004896	cytokine receptor activity	MF	4	0.000674454	0.00771796
GO:0019955	cytokine binding	MF	4	0.000759865	0.00851418
GO:0032649	regulation of interferon-gamma production	BP	4	0.00082088	0.00901013
GO:0042303	molting cycle	BP	4	0.00106169	0.010946
GO:0042633	hair cycle	BP	4	0.00106169	0.010946
GO:0002698	negative regulation of immune effector process	BP	4	0.00109973	0.011195
GO:0032609	interferon-gamma production	BP	4	0.0011387	0.0113065
GO:0032675	regulation of interleukin-6 production	BP	4	0.00117864	0.0115607
GO:0033559	unsaturated fatty acid metabolic process	BP	4	0.00117864	0.0115607
GO:0032635	interleukin-6 production	BP	4	0.00143909	0.0136186
GO:0016616	oxidoreductase activity, acting on the CH-OH group of donors, NAD or NADP as acceptor	MF	4	0.00148608	0.0140222
GO:0042476	odontogenesis	BP	4	0.00168478	0.0152291
GO:0006664	glycolipid metabolic process	BP	4	0.0017372	0.0155721
GO:1903509	liposaccharide metabolic process	BP	4	0.00184541	0.0161386
GO:0050777	negative regulation of immune response	BP	4	0.00184541	0.0161386
GO:0007173	epidermal growth factor receptor signaling pathway	BP	4	0.00219793	0.0185188
GO:0035113	embryonic appendage morphogenesis	BP	4	0.00226088	0.0189503
GO:0030326	embryonic limb morphogenesis	BP	4	0.00226088	0.0189503
GO:0016614	oxidoreductase activity, acting on CH-OH group of donors	MF	4	0.00273669	0.0216985
GO:1904018	positive regulation of vasculature development	BP	4	0.0029601	0.0229621
GO:0001890	placenta development	BP	4	0.00319567	0.024612
GO:0038127	ERBB signaling pathway	BP	4	0.00379438	0.0284755
GO:0035108	limb morphogenesis	BP	4	0.00388568	0.0289317
GO:0035107	appendage morphogenesis	BP	4	0.00388568	0.0289317
GO:0031225	anchored component of membrane	CC	4	0.00407273	0.0298697
GO:0051147	regulation of muscle cell differentiation	BP	4	0.00436456	0.0315088
GO:0008201	heparin binding	MF	4	0.00488175	0.0345469
GO:0050731	positive regulation of peptidyl-tyrosine phosphorylation	BP	4	0.00591344	0.0396729
GO:1901136	carbohydrate derivative catabolic process	BP	4	0.00654487	0.0430148
GO:0097305	response to alcohol	BP	4	0.0075017	0.0470972
GO:0034329	cell junction assembly	BP	4	0.00934814	0.0559675
GO:0046488	phosphatidylinositol metabolic process	BP	4	0.0105506	0.0605812
GO:0001894	tissue homeostasis	BP	4	0.0109116	0.0618834
GO:0050714	positive regulation of protein secretion	BP	4	0.0128362	0.0697345
GO:0050730	regulation of peptidyl-tyrosine phosphorylation	BP	4	0.0145226	0.0759719
GO:1901681	sulfur compound binding	MF	4	0.0163432	0.0813879
GO:0045926	negative regulation of growth	BP	4	0.019071	0.0914158
GO:0016746	transferase activity, transferring acyl groups	MF	4	0.0206707	0.0963935
GO:0034330	cell junction organization	BP	4	0.0212217	0.0988203
GO:0032868	response to insulin	BP	4	0.0215006	0.0996873
GO:0022412	cellular process involved in reproduction in multicellular organism	BP	4	0.0238125	0.106726
GO:0001664	G-protein coupled receptor binding	MF	4	0.0256417	0.109012
GO:0032103	positive regulation of response to external stimulus	BP	4	0.0265871	0.112006
GO:0097193	intrinsic apoptotic signaling pathway	BP	4	0.0312741	0.120893
GO:0007548	sex differentiation	BP	4	0.0312741	0.120893
GO:0042886	amide transport	BP	4	0.0349012	0.12755
GO:0050863	regulation of T cell activation	BP	4	0.0356548	0.129211
GO:0050727	regulation of inflammatory response	BP	4	0.03719	0.129211
GO:1903037	regulation of leukocyte cell-cell adhesion	BP	4	0.0407819	0.134128
GO:0031589	cell-substrate adhesion	BP	4	0.0416059	0.134128
GO:0006869	lipid transport	BP	4	0.0416059	0.134128
GO:0042623	ATPase activity, coupled	MF	4	0.0449963	0.141871
GO:0001655	urogenital system development	BP	4	0.046748	0.144498
GO:0001701	in utero embryonic development	BP	4	0.046748	0.144498
GO:0001667	ameboidal-type cell migration	BP	4	0.0476379	0.146268
GO:0002786	regulation of antibacterial peptide production	BP	3	6.1408e-06	0.000141469
GO:0002784	regulation of antimicrobial peptide production	BP	3	6.1408e-06	0.000141469
GO:0002778	antibacterial peptide production	BP	3	8.74524e-06	0.000188139
GO:0002775	antimicrobial peptide production	BP	3	8.74524e-06	0.000188139
GO:0002759	regulation of antimicrobial humoral response	BP	3	1.19873e-05	0.000247967
GO:1900424	regulation of defense response to bacterium	BP	3	2.61984e-05	0.000503228
GO:0031581	hemidesmosome assembly	BP	3	3.26461e-05	0.000608954
GO:0019372	lipoxygenase pathway	BP	3	4.00549e-05	0.000718094
GO:0036148	phosphatidylglycerol acyl-chain remodeling	BP	3	9.36605e-05	0.00151121
GO:0005922	connexin complex	CC	3	0.000123942	0.00189556
GO:0042599	lamellar body	CC	3	0.000123942	0.00189556
GO:0030149	sphingolipid catabolic process	BP	3	0.000159966	0.00236793
GO:0016755	transferase activity, transferring amino-acyl groups	MF	3	0.000159966	0.00236793
GO:0036152	phosphatidylethanolamine acyl-chain remodeling	BP	3	0.000202173	0.0029521
GO:0046466	membrane lipid catabolic process	BP	3	0.000225731	0.00316711
GO:0036151	phosphatidylcholine acyl-chain remodeling	BP	3	0.000278019	0.00381773
GO:0010837	regulation of keratinocyte proliferation	BP	3	0.000278019	0.00381773
GO:0043236	laminin binding	MF	3	0.000370148	0.00475884
GO:0004623	phospholipase A2 activity	MF	3	0.00044128	0.00553998
GO:0009395	phospholipid catabolic process	BP	3	0.00044128	0.00553998
GO:0032689	negative regulation of interferon-gamma production	BP	3	0.00044128	0.00553998
GO:0046471	phosphatidylglycerol metabolic process	BP	3	0.000479904	0.00588841
GO:0045742	positive regulation of epidermal growth factor receptor signaling pathway	BP	3	0.000563505	0.00675996
GO:0001102	RNA polymerase II activating transcription factor binding	MF	3	0.000608573	0.00716739
GO:1901186	positive regulation of ERBB signaling pathway	BP	3	0.000608573	0.00716739
GO:0045840	positive regulation of mitotic nuclear division	BP	3	0.00105332	0.0109295
GO:0034308	primary alcohol metabolic process	BP	3	0.00112007	0.0112251
GO:0030545	receptor regulator activity	MF	3	0.00112007	0.0112251
GO:0045604	regulation of epidermal cell differentiation	BP	3	0.00118943	0.0116312
GO:0030850	prostate gland development	BP	3	0.00126144	0.0122611
GO:0009620	response to fungus	BP	3	0.00149375	0.0140534
GO:0050840	extracellular matrix binding	MF	3	0.00157673	0.0144139
GO:0051148	negative regulation of muscle cell differentiation	BP	3	0.00175123	0.0156111
GO:0051851	modification by host of symbiont morphology or physiology	BP	3	0.00175123	0.0156111
GO:0051785	positive regulation of nuclear division	BP	3	0.00193734	0.0168512
GO:0051702	interaction with symbiont	BP	3	0.00193734	0.0168512
GO:0033613	activating transcription factor binding	MF	3	0.00213532	0.0180857
GO:1900076	regulation of cellular response to insulin stimulus	BP	3	0.0024551	0.0199562
GO:0006968	cellular defense response	BP	3	0.0024551	0.0199562
GO:0006027	glycosaminoglycan catabolic process	BP	3	0.0024551	0.0199562
GO:0061097	regulation of protein tyrosine kinase activity	BP	3	0.00280301	0.0221156
GO:0045682	regulation of epidermis development	BP	3	0.00292536	0.0228575
GO:0006026	aminoglycan catabolic process	BP	3	0.00305095	0.0235536
GO:0032755	positive regulation of interleukin-6 production	BP	3	0.00344743	0.0262999
GO:0006687	glycosphingolipid metabolic process	BP	3	0.00402304	0.0296401
GO:0050830	defense response to Gram-positive bacterium	BP	3	0.00402304	0.0296401
GO:0015748	organophosphate ester transport	BP	3	0.00516383	0.0361468
GO:0001942	hair follicle development	BP	3	0.00534102	0.0369068
GO:0022404	molting cycle process	BP	3	0.00534102	0.0369068
GO:0031490	chromatin DNA binding	MF	3	0.00534102	0.0369068
GO:0022405	hair cycle process	BP	3	0.00534102	0.0369068
GO:0045445	myoblast differentiation	BP	3	0.00534102	0.0369068
GO:0045833	negative regulation of lipid metabolic process	BP	3	0.00552183	0.0375927
GO:0042475	odontogenesis of dentin-containing tooth	BP	3	0.00552183	0.0375927
GO:0042058	regulation of epidermal growth factor receptor signaling pathway	BP	3	0.00552183	0.0375927
GO:0098773	skin epidermis development	BP	3	0.00570629	0.0385234
GO:1901184	regulation of ERBB signaling pathway	BP	3	0.00608618	0.0407471
GO:0007044	cell-substrate junction assembly	BP	3	0.00628166	0.0417097
GO:0001191	transcriptional repressor activity, RNA polymerase II transcription factor binding	MF	3	0.00648085	0.0426811
GO:1903901	negative regulation of viral life cycle	BP	3	0.00689045	0.0443822
GO:0001523	retinoid metabolic process	BP	3	0.00710088	0.0453753
GO:0051817	modification of morphology or physiology of other organism involved in symbiotic interaction	BP	3	0.00710088	0.0453753
GO:0001104	RNA polymerase II transcription cofactor activity	MF	3	0.00775493	0.048218
GO:0048863	stem cell differentiation	BP	3	0.00798058	0.0494306
GO:0004497	monooxygenase activity	MF	3	0.00798058	0.0494306
GO:0004553	hydrolase activity, hydrolyzing O-glycosyl compounds	MF	3	0.00821006	0.0503686
GO:0016101	diterpenoid metabolic process	BP	3	0.00868062	0.052556
GO:0002700	regulation of production of molecular mediator of immune response	BP	3	0.00941559	0.0561629
GO:0006641	triglyceride metabolic process	BP	3	0.00941559	0.0561629
GO:0005200	structural constituent of cytoskeleton	MF	3	0.00966841	0.0569342
GO:0050728	negative regulation of inflammatory response	BP	3	0.00992516	0.0581279
GO:0014902	myotube differentiation	BP	3	0.0101858	0.0590743
GO:0002065	columnar/cuboidal epithelial cell differentiation	BP	3	0.0104505	0.060221
GO:0001085	RNA polymerase II transcription factor binding	MF	3	0.0107191	0.0612222
GO:0001078	transcriptional repressor activity, RNA polymerase II core promoter proximal region sequence-specific binding	MF	3	0.0107191	0.0612222
GO:0002020	protease binding	MF	3	0.0109917	0.0622284
GO:0003231	cardiac ventricle development	BP	3	0.0112683	0.0631399
GO:0048525	negative regulation of viral process	BP	3	0.0115488	0.0638151
GO:0006721	terpenoid metabolic process	BP	3	0.0115488	0.0638151
GO:0035821	modification of morphology or physiology of other organism	BP	3	0.0118334	0.0651644
GO:0034754	cellular hormone metabolic process	BP	3	0.012122	0.0664136
GO:0006639	acylglycerol metabolic process	BP	3	0.0124146	0.0677865
GO:0006638	neutral lipid metabolic process	BP	3	0.0127112	0.0691721
GO:0004222	metalloendopeptidase activity	MF	3	0.0127112	0.0691721
GO:0072562	blood microparticle	CC	3	0.0133166	0.0716211
GO:0008286	insulin receptor signaling pathway	BP	3	0.0139382	0.0740998
GO:0008637	apoptotic mitochondrial changes	BP	3	0.0139382	0.0740998
GO:0045931	positive regulation of mitotic cell cycle	BP	3	0.0142551	0.0751654
GO:0046434	organophosphate catabolic process	BP	3	0.0142551	0.0751654
GO:1903749	positive regulation of establishment of protein localization to mitochondrion	BP	3	0.0145761	0.0759719
GO:0043566	structure-specific DNA binding	MF	3	0.0145761	0.0759719
GO:0051250	negative regulation of lymphocyte activation	BP	3	0.0145761	0.0759719
GO:0030856	regulation of epithelial cell differentiation	BP	3	0.0145761	0.0759719
GO:0016798	hydrolase activity, acting on glycosyl bonds	MF	3	0.0152303	0.0783861
GO:0043492	ATPase activity, coupled to movement of substances	MF	3	0.0155635	0.0793923
GO:0045766	positive regulation of angiogenesis	BP	3	0.0162422	0.0813749
GO:0020037	heme binding	MF	3	0.0169374	0.083468
GO:0046660	female sex differentiation	BP	3	0.018011	0.0877968
GO:0006720	isoprenoid metabolic process	BP	3	0.0183771	0.0889514
GO:0046890	regulation of lipid biosynthetic process	BP	3	0.0183771	0.0889514
GO:1903747	regulation of establishment of protein localization to mitochondrion	BP	3	0.0183771	0.0889514
GO:0045619	regulation of lymphocyte differentiation	BP	3	0.0191217	0.0914158
GO:0007088	regulation of mitotic nuclear division	BP	3	0.0195002	0.0930874
GO:0046906	tetrapyrrole binding	MF	3	0.0202695	0.0954888
GO:0001076	transcription factor activity, RNA polymerase II transcription factor binding	MF	3	0.0206604	0.0963935
GO:0010675	regulation of cellular carbohydrate metabolic process	BP	3	0.0214546	0.0996174
GO:0006633	fatty acid biosynthetic process	BP	3	0.0218579	0.100909
GO:0002695	negative regulation of leukocyte activation	BP	3	0.0218579	0.100909
GO:0048565	digestive tract development	BP	3	0.0222654	0.101915
GO:0002526	acute inflammatory response	BP	3	0.0247969	0.10755
GO:0003205	cardiac chamber development	BP	3	0.0247969	0.10755
GO:0010212	response to ionizing radiation	BP	3	0.0256738	0.109012
GO:0050707	regulation of cytokine secretion	BP	3	0.0256738	0.109012
GO:0030307	positive regulation of cell growth	BP	3	0.0265672	0.112006
GO:0002440	production of molecular mediator of immune response	BP	3	0.0270201	0.112799
GO:0055123	digestive system development	BP	3	0.0274772	0.114559
GO:0016705	oxidoreductase activity, acting on paired donors, with incorporation or reduction of molecular oxygen	MF	3	0.0279383	0.115274
GO:1990267	response to transition metal nanoparticle	BP	3	0.0284036	0.115274
GO:0007156	homophilic cell adhesion via plasma membrane adhesion molecules	BP	3	0.028873	0.115274
GO:0051783	regulation of nuclear division	BP	3	0.0298241	0.116516
GO:0050866	negative regulation of cell activation	BP	3	0.0298241	0.116516
GO:0050679	positive regulation of epithelial cell proliferation	BP	3	0.0312815	0.120893
GO:0009408	response to heat	BP	3	0.0317755	0.122071
GO:0009898	cytoplasmic side of plasma membrane	CC	3	0.0317755	0.122071
GO:0008083	growth factor activity	MF	3	0.0317755	0.122071
GO:0030203	glycosaminoglycan metabolic process	BP	3	0.0327758	0.122772
GO:0010770	positive regulation of cell morphogenesis involved in differentiation	BP	3	0.033282	0.122772
GO:0050663	cytokine secretion	BP	3	0.0358742	0.129211
GO:0001227	transcriptional repressor activity, RNA polymerase II transcription regulatory region sequence-specific binding	MF	3	0.0358742	0.129211
GO:0048738	cardiac muscle tissue development	BP	3	0.0364048	0.129211
GO:0010822	positive regulation of mitochondrion organization	BP	3	0.0364048	0.129211
GO:0006022	aminoglycan metabolic process	BP	3	0.0364048	0.129211
GO:0008361	regulation of cell size	BP	3	0.0374781	0.129211
GO:1903900	regulation of viral life cycle	BP	3	0.0374781	0.129211
GO:2001235	positive regulation of apoptotic signaling pathway	BP	3	0.0385675	0.131953
GO:0048839	inner ear development	BP	3	0.0385675	0.131953
GO:0006109	regulation of carbohydrate metabolic process	BP	3	0.0391182	0.13344
GO:0098562	cytoplasmic side of membrane	CC	3	0.0391182	0.13344
GO:0072330	monocarboxylic acid biosynthetic process	BP	3	0.0402316	0.134128
GO:0030278	regulation of ossification	BP	3	0.041361	0.134128
GO:0030595	leukocyte chemotaxis	BP	3	0.0430849	0.138619
GO:0050920	regulation of chemotaxis	BP	3	0.0442539	0.141871
GO:0008643	carbohydrate transport	BP	3	0.0448444	0.141871
GO:0072655	establishment of protein localization to mitochondrion	BP	3	0.0448444	0.141871
GO:0008237	metallopeptidase activity	MF	3	0.0448444	0.141871
GO:0042445	hormone metabolic process	BP	3	0.0454387	0.141871
GO:0070585	protein localization to mitochondrion	BP	3	0.0472452	0.145616
GO:0032869	cellular response to insulin stimulus	BP	3	0.0484689	0.147612
GO:0042015	interleukin-20 binding	MF	2	0.000368799	0.00475884
GO:0051121	hepoxilin metabolic process	BP	2	0.000368799	0.00475884
GO:0051122	hepoxilin biosynthetic process	BP	2	0.000368799	0.00475884
GO:0002225	positive regulation of antimicrobial peptide production	BP	2	0.000368799	0.00475884
GO:0017040	ceramidase activity	MF	2	0.000368799	0.00475884
GO:0002803	positive regulation of antibacterial peptide production	BP	2	0.000368799	0.00475884
GO:0016019	peptidoglycan receptor activity	MF	2	0.000368799	0.00475884
GO:0045110	intermediate filament bundle assembly	BP	2	0.000490363	0.00596286
GO:0002760	positive regulation of antimicrobial humoral response	BP	2	0.000490363	0.00596286
GO:0009253	peptidoglycan catabolic process	BP	2	0.000628713	0.00732439
GO:0000270	peptidoglycan metabolic process	BP	2	0.000628713	0.00732439
GO:0045617	negative regulation of keratinocyte differentiation	BP	2	0.000783704	0.00866101
GO:1900426	positive regulation of defense response to bacterium	BP	2	0.000783704	0.00866101
GO:0019732	antifungal humoral response	BP	2	0.000783704	0.00866101
GO:0043589	skin morphogenesis	BP	2	0.000955197	0.0100079
GO:0042759	long-chain fatty acid biosynthetic process	BP	2	0.000955197	0.0100079
GO:0003810	protein-glutamine gamma-glutamyltransferase activity	MF	2	0.000955197	0.0100079
GO:0010838	positive regulation of keratinocyte proliferation	BP	2	0.000955197	0.0100079
GO:0034384	high-density lipoprotein particle clearance	BP	2	0.000955197	0.0100079
GO:0048672	positive regulation of collateral sprouting	BP	2	0.00114305	0.0113148
GO:0060742	epithelial cell differentiation involved in prostate gland development	BP	2	0.00134712	0.0128614
GO:0001878	response to yeast	BP	2	0.00134712	0.0128614
GO:0042834	peptidoglycan binding	MF	2	0.00134712	0.0128614
GO:0045741	positive regulation of epidermal growth factor-activated receptor activity	BP	2	0.00134712	0.0128614
GO:1902572	negative regulation of serine-type peptidase activity	BP	2	0.00156728	0.0143682
GO:0008970	phosphatidylcholine 1-acylhydrolase activity	MF	2	0.00156728	0.0143682
GO:0045295	gamma-catenin binding	MF	2	0.00156728	0.0143682
GO:1900004	negative regulation of serine-type endopeptidase activity	BP	2	0.00156728	0.0143682
GO:0045605	negative regulation of epidermal cell differentiation	BP	2	0.00180337	0.0158569
GO:0001675	acrosome assembly	BP	2	0.00180337	0.0158569
GO:0019215	intermediate filament binding	MF	2	0.00180337	0.0158569
GO:0016045	detection of bacterium	BP	2	0.00205528	0.0174536
GO:1900003	regulation of serine-type endopeptidase activity	BP	2	0.00205528	0.0174536
GO:0043651	linoleic acid metabolic process	BP	2	0.00205528	0.0174536
GO:0010984	regulation of lipoprotein particle clearance	BP	2	0.00205528	0.0174536
GO:0046514	ceramide catabolic process	BP	2	0.00205528	0.0174536
GO:1902571	regulation of serine-type peptidase activity	BP	2	0.00205528	0.0174536
GO:0061323	cell proliferation involved in heart morphogenesis	BP	2	0.00232285	0.0192201
GO:0036315	cellular response to sterol	BP	2	0.00232285	0.0192201
GO:0098543	detection of other organism	BP	2	0.00232285	0.0192201
GO:0036149	phosphatidylinositol acyl-chain remodeling	BP	2	0.00260595	0.020867
GO:0045683	negative regulation of epidermis development	BP	2	0.00260595	0.020867
GO:0048018	receptor agonist activity	MF	2	0.00260595	0.020867
GO:0002922	positive regulation of humoral immune response	BP	2	0.00260595	0.020867
GO:0038187	pattern recognition receptor activity	MF	2	0.00290446	0.0227492
GO:0008329	signaling pattern recognition receptor activity	MF	2	0.00290446	0.0227492
GO:0048670	regulation of collateral sprouting	BP	2	0.00321823	0.0246626
GO:0036150	phosphatidylserine acyl-chain remodeling	BP	2	0.00321823	0.0246626
GO:0044116	growth of symbiont involved in interaction with host	BP	2	0.00354713	0.0268699
GO:0044110	growth involved in symbiotic interaction	BP	2	0.00354713	0.0268699
GO:0045109	intermediate filament organization	BP	2	0.00389103	0.0289317
GO:0098581	detection of external biotic stimulus	BP	2	0.0042498	0.0307491
GO:1901623	regulation of lymphocyte chemotaxis	BP	2	0.0042498	0.0307491
GO:0042629	mast cell granule	CC	2	0.0042498	0.0307491
GO:0030247	polysaccharide binding	MF	2	0.00462331	0.0330076
GO:0032982	myosin filament	CC	2	0.00462331	0.0330076
GO:0001871	pattern binding	MF	2	0.00462331	0.0330076
GO:0048668	collateral sprouting	BP	2	0.00501143	0.0351563
GO:0007176	regulation of epidermal growth factor-activated receptor activity	BP	2	0.00501143	0.0351563
GO:0022829	wide pore channel activity	MF	2	0.00501143	0.0351563
GO:0009595	detection of biotic stimulus	BP	2	0.00541403	0.0370935
GO:0002544	chronic inflammatory response	BP	2	0.00541403	0.0370935
GO:0036314	response to sterol	BP	2	0.00541403	0.0370935
GO:0004190	aspartic-type endopeptidase activity	MF	2	0.00541403	0.0370935
GO:0070001	aspartic-type peptidase activity	MF	2	0.00583097	0.0392011
GO:0010575	positive regulation of vascular endothelial growth factor production	BP	2	0.00626215	0.0416659
GO:0031069	hair follicle morphogenesis	BP	2	0.00626215	0.0416659
GO:0016702	oxidoreductase activity, acting on single donors with incorporation of molecular oxygen, incorporation of two atoms of oxygen	MF	2	0.00626215	0.0416659
GO:0016701	oxidoreductase activity, acting on single donors with incorporation of molecular oxygen	MF	2	0.00670742	0.0434635
GO:0060512	prostate gland morphogenesis	BP	2	0.00670742	0.0434635
GO:2000403	positive regulation of lymphocyte migration	BP	2	0.00670742	0.0434635
GO:0033363	secretory granule organization	BP	2	0.00670742	0.0434635
GO:0003209	cardiac atrium morphogenesis	BP	2	0.00670742	0.0434635
GO:0019433	triglyceride catabolic process	BP	2	0.00716666	0.0454219
GO:0045616	regulation of keratinocyte differentiation	BP	2	0.00716666	0.0454219
GO:0035116	embryonic hindlimb morphogenesis	BP	2	0.00716666	0.0454219
GO:1900740	positive regulation of protein insertion into mitochondrial membrane involved in apoptotic signaling pathway	BP	2	0.00763975	0.0475936
GO:0006658	phosphatidylserine metabolic process	BP	2	0.00763975	0.0475936
GO:1900739	regulation of protein insertion into mitochondrial membrane involved in apoptotic signaling pathway	BP	2	0.00763975	0.0475936
GO:0048730	epidermis morphogenesis	BP	2	0.00763975	0.0475936
GO:0005154	epidermal growth factor receptor binding	MF	2	0.00812656	0.0499513
GO:0042572	retinol metabolic process	BP	2	0.00812656	0.0499513
GO:0010574	regulation of vascular endothelial growth factor production	BP	2	0.00862698	0.0523294
GO:0001844	protein insertion into mitochondrial membrane involved in apoptotic signaling pathway	BP	2	0.00862698	0.0523294
GO:0003230	cardiac atrium development	BP	2	0.00862698	0.0523294
GO:0051204	protein insertion into mitochondrial membrane	BP	2	0.00914087	0.0548282
GO:0034381	plasma lipoprotein particle clearance	BP	2	0.00914087	0.0548282
GO:0035115	embryonic forelimb morphogenesis	BP	2	0.00914087	0.0548282
GO:0030546	receptor activator activity	MF	2	0.00914087	0.0548282
GO:0046464	acylglycerol catabolic process	BP	2	0.00966812	0.0569342
GO:0046461	neutral lipid catabolic process	BP	2	0.00966812	0.0569342
GO:0006654	phosphatidic acid biosynthetic process	BP	2	0.00966812	0.0569342
GO:0010573	vascular endothelial growth factor production	BP	2	0.00966812	0.0569342
GO:0090207	regulation of triglyceride metabolic process	BP	2	0.0102086	0.0590743
GO:0046473	phosphatidic acid metabolic process	BP	2	0.0102086	0.0590743
GO:0042517	positive regulation of tyrosine phosphorylation of Stat3 protein	BP	2	0.0113288	0.0631399
GO:0002707	negative regulation of lymphocyte mediated immunity	BP	2	0.0113288	0.0631399
GO:0035137	hindlimb morphogenesis	BP	2	0.0113288	0.0631399
GO:1901030	positive regulation of mitochondrial outer membrane permeabilization involved in apoptotic signaling pathway	BP	2	0.0113288	0.0631399
GO:0001105	RNA polymerase II transcription coactivator activity	MF	2	0.0113288	0.0631399
GO:0050832	defense response to fungus	BP	2	0.0119083	0.0653537
GO:0030857	negative regulation of epithelial cell differentiation	BP	2	0.0119083	0.0653537
GO:0038128	ERBB2 signaling pathway	BP	2	0.0131054	0.0706027
GO:0033275	actin-myosin filament sliding	BP	2	0.0131054	0.0706027
GO:0030049	muscle filament sliding	BP	2	0.0131054	0.0706027
GO:0061098	positive regulation of protein tyrosine kinase activity	BP	2	0.0131054	0.0706027
GO:2000401	regulation of lymphocyte migration	BP	2	0.0131054	0.0706027
GO:0035136	forelimb morphogenesis	BP	2	0.0137228	0.0733168
GO:0097306	cellular response to alcohol	BP	2	0.0137228	0.0733168
GO:0035315	hair cell differentiation	BP	2	0.0137228	0.0733168
GO:0090102	cochlea development	BP	2	0.0137228	0.0733168
GO:0002833	positive regulation of response to biotic stimulus	BP	2	0.0143526	0.0754328
GO:0045104	intermediate filament cytoskeleton organization	BP	2	0.0149947	0.0772969
GO:0021983	pituitary gland development	BP	2	0.0149947	0.0772969
GO:0048483	autonomic nervous system development	BP	2	0.0149947	0.0772969
GO:0043388	positive regulation of DNA binding	BP	2	0.015649	0.0793923
GO:0009268	response to pH	BP	2	0.015649	0.0793923
GO:0042516	regulation of tyrosine phosphorylation of Stat3 protein	BP	2	0.015649	0.0793923
GO:0045103	intermediate filament-based process	BP	2	0.015649	0.0793923
GO:0042503	tyrosine phosphorylation of Stat3 protein	BP	2	0.0163153	0.0813749
GO:1901028	regulation of mitochondrial outer membrane permeabilization involved in apoptotic signaling pathway	BP	2	0.0163153	0.0813749
GO:0046626	regulation of insulin receptor signaling pathway	BP	2	0.0163153	0.0813749
GO:0021545	cranial nerve development	BP	2	0.0163153	0.0813749
GO:0046503	glycerolipid catabolic process	BP	2	0.0163153	0.0813749
GO:0051145	smooth muscle cell differentiation	BP	2	0.0169936	0.083468
GO:0097110	scaffold protein binding	MF	2	0.0169936	0.083468
GO:0005044	scavenger receptor activity	MF	2	0.0169936	0.083468
GO:2000273	positive regulation of receptor activity	BP	2	0.0169936	0.083468
GO:0007157	heterophilic cell-cell adhesion via plasma membrane cell adhesion molecules	BP	2	0.0176838	0.086463
GO:0002704	negative regulation of leukocyte mediated immunity	BP	2	0.0183857	0.0889514
GO:0051205	protein insertion into membrane	BP	2	0.0183857	0.0889514
GO:0042130	negative regulation of T cell proliferation	BP	2	0.0190992	0.0914158
GO:0010677	negative regulation of cellular carbohydrate metabolic process	BP	2	0.0190992	0.0914158
GO:0045661	regulation of myoblast differentiation	BP	2	0.0190992	0.0914158
GO:0060411	cardiac septum morphogenesis	BP	2	0.0198242	0.0938016
GO:0032663	regulation of interleukin-2 production	BP	2	0.0198242	0.0938016
GO:0008009	chemokine activity	MF	2	0.0198242	0.0938016
GO:0048546	digestive tract morphogenesis	BP	2	0.0198242	0.0938016
GO:0071277	cellular response to calcium ion	BP	2	0.0205606	0.0962123
GO:0032570	response to progesterone	BP	2	0.0205606	0.0962123
GO:0050922	negative regulation of chemotaxis	BP	2	0.0213084	0.0990808
GO:0048247	lymphocyte chemotaxis	BP	2	0.0220673	0.101364
GO:0097345	mitochondrial outer membrane permeabilization	BP	2	0.0220673	0.101364
GO:1902686	mitochondrial outer membrane permeabilization involved in programmed cell death	BP	2	0.0228373	0.103797
GO:0001190	transcriptional activator activity, RNA polymerase II transcription factor binding	MF	2	0.0228373	0.103797
GO:1902110	positive regulation of mitochondrial membrane permeability involved in apoptotic process	BP	2	0.0228373	0.103797
GO:0001755	neural crest cell migration	BP	2	0.0228373	0.103797
GO:0098811	transcriptional repressor activity, RNA polymerase II activating transcription factor binding	MF	2	0.0228373	0.103797
GO:0055008	cardiac muscle tissue morphogenesis	BP	2	0.0236182	0.10615
GO:0010830	regulation of myotube differentiation	BP	2	0.0236182	0.10615
GO:0006953	acute-phase response	BP	2	0.0236182	0.10615
GO:0045912	negative regulation of carbohydrate metabolic process	BP	2	0.0236182	0.10615
GO:0004869	cysteine-type endopeptidase inhibitor activity	MF	2	0.02441	0.10755
GO:0032623	interleukin-2 production	BP	2	0.02441	0.10755
GO:0035794	positive regulation of mitochondrial membrane permeability	BP	2	0.02441	0.10755
GO:0097006	regulation of plasma lipoprotein particle levels	BP	2	0.02441	0.10755
GO:0015914	phospholipid transport	BP	2	0.0268497	0.112233
GO:1902108	regulation of mitochondrial membrane permeability involved in apoptotic process	BP	2	0.0268497	0.112233
GO:0042379	chemokine receptor binding	MF	2	0.0268497	0.112233
GO:0048645	organ formation	BP	2	0.0268497	0.112233
GO:0006611	protein export from nucleus	BP	2	0.0268497	0.112233
GO:0042531	positive regulation of tyrosine phosphorylation of STAT protein	BP	2	0.027684	0.114828
GO:0003151	outflow tract morphogenesis	BP	2	0.027684	0.114828
GO:0042108	positive regulation of cytokine biosynthetic process	BP	2	0.027684	0.114828
GO:0051219	phosphoprotein binding	MF	2	0.0285286	0.115274
GO:0050672	negative regulation of lymphocyte proliferation	BP	2	0.0293835	0.115353
GO:0032945	negative regulation of mononuclear cell proliferation	BP	2	0.0293835	0.115353
GO:0009584	detection of visible light	BP	2	0.0302485	0.117747
GO:1905039	carboxylic acid transmembrane transport	BP	2	0.0302485	0.117747
GO:0002702	positive regulation of production of molecular mediator of immune response	BP	2	0.0302485	0.117747
GO:0032024	positive regulation of insulin secretion	BP	2	0.0311236	0.120716
GO:0046889	positive regulation of lipid biosynthetic process	BP	2	0.0320086	0.122529
GO:0060415	muscle tissue morphogenesis	BP	2	0.0320086	0.122529
GO:0071300	cellular response to retinoic acid	BP	2	0.0329034	0.122772
GO:0048678	response to axon injury	BP	2	0.0329034	0.122772
GO:0070664	negative regulation of leukocyte proliferation	BP	2	0.0329034	0.122772
GO:0002039	p53 binding	MF	2	0.0329034	0.122772
GO:1903825	organic acid transmembrane transport	BP	2	0.0329034	0.122772
GO:0016459	myosin complex	CC	2	0.0338081	0.123835
GO:0038024	cargo receptor activity	MF	2	0.0338081	0.123835
GO:0046902	regulation of mitochondrial membrane permeability	BP	2	0.0338081	0.123835
GO:0001895	retina homeostasis	BP	2	0.0347223	0.12704
GO:0042509	regulation of tyrosine phosphorylation of STAT protein	BP	2	0.0356462	0.129211
GO:0030301	cholesterol transport	BP	2	0.0356462	0.129211
GO:0021675	nerve development	BP	2	0.0356462	0.129211
GO:0050772	positive regulation of axonogenesis	BP	2	0.0365795	0.129211
GO:0015918	sterol transport	BP	2	0.0365795	0.129211
GO:0014032	neural crest cell development	BP	2	0.0365795	0.129211
GO:0007422	peripheral nervous system development	BP	2	0.0375221	0.129225
GO:0090559	regulation of membrane permeability	BP	2	0.0384741	0.131953
GO:0048644	muscle organ morphogenesis	BP	2	0.0384741	0.131953
GO:0007260	tyrosine phosphorylation of STAT protein	BP	2	0.0394352	0.133955
GO:0044819	mitotic G1/S transition checkpoint	BP	2	0.0394352	0.133955
GO:0031571	mitotic G1 DNA damage checkpoint	BP	2	0.0394352	0.133955
GO:0044783	G1 DNA damage checkpoint	BP	2	0.0404054	0.134128
GO:0009583	detection of light stimulus	BP	2	0.0423726	0.136464
GO:0014033	neural crest cell differentiation	BP	2	0.0443751	0.141871
GO:0021536	diencephalon development	BP	2	0.0453894	0.141871
GO:0072676	lymphocyte migration	BP	2	0.0453894	0.141871
GO:0046427	positive regulation of JAK-STAT cascade	BP	2	0.0453894	0.141871
GO:1904894	positive regulation of STAT cascade	BP	2	0.0453894	0.141871
GO:0032091	negative regulation of protein binding	BP	2	0.0464121	0.143873
GO:0070098	chemokine-mediated signaling pathway	BP	2	0.0474433	0.14594
GO:0002690	positive regulation of leukocyte chemotaxis	BP	2	0.0495307	0.147612
GO:0052055	modulation by symbiont of host molecular function	BP	1	0.0251294	0.10755
GO:0021855	hypothalamus cell migration	BP	1	0.0251294	0.10755
GO:0002430	complement receptor mediated signaling pathway	BP	1	0.0251294	0.10755
GO:0055009	atrial cardiac muscle tissue morphogenesis	BP	1	0.0251294	0.10755
GO:0060157	urinary bladder development	BP	1	0.0251294	0.10755
GO:0090074	negative regulation of protein homodimerization activity	BP	1	0.0251294	0.10755
GO:0002765	immune response-inhibiting signal transduction	BP	1	0.0251294	0.10755
GO:0090594	inflammatory response to wounding	BP	1	0.0251294	0.10755
GO:0042406	extrinsic component of endoplasmic reticulum membrane	CC	1	0.0251294	0.10755
GO:0060126	somatotropin secreting cell differentiation	BP	1	0.0251294	0.10755
GO:0035701	hematopoietic stem cell migration	BP	1	0.0251294	0.10755
GO:1990254	keratin filament binding	MF	1	0.0251294	0.10755
GO:0002865	negative regulation of acute inflammatory response to antigenic stimulus	BP	1	0.0251294	0.10755
GO:0033625	positive regulation of integrin activation	BP	1	0.0251294	0.10755
GO:0048248	CXCR3 chemokine receptor binding	MF	1	0.0251294	0.10755
GO:0019367	fatty acid elongation, saturated fatty acid	BP	1	0.0251294	0.10755
GO:0003228	atrial cardiac muscle tissue development	BP	1	0.0251294	0.10755
GO:0042270	protection from natural killer cell mediated cytotoxicity	BP	1	0.0251294	0.10755
GO:0048669	collateral sprouting in absence of injury	BP	1	0.0251294	0.10755
GO:0032730	positive regulation of interleukin-1 alpha production	BP	1	0.0251294	0.10755
GO:0072126	positive regulation of glomerular mesangial cell proliferation	BP	1	0.0251294	0.10755
GO:0006068	ethanol catabolic process	BP	1	0.0251294	0.10755
GO:0002246	wound healing involved in inflammatory response	BP	1	0.0251294	0.10755
GO:0035754	B cell chemotaxis	BP	1	0.0251294	0.10755
GO:0052428	modification by host of symbiont molecular function	CC	1	0.0251294	0.10755
GO:0001778	plasma membrane repair	BP	1	0.0292562	0.115274
GO:0071918	urea transmembrane transport	BP	1	0.0292562	0.115274
GO:0006787	porphyrin-containing compound catabolic process	BP	1	0.0292562	0.115274
GO:0052204	negative regulation of molecular function in other organism involved in symbiotic interaction	BP	1	0.0292562	0.115274
GO:0052205	modulation of molecular function in other organism involved in symbiotic interaction	BP	1	0.0292562	0.115274
GO:0032184	SUMO polymer binding	MF	1	0.0292562	0.115274
GO:0006689	ganglioside catabolic process	BP	1	0.0292562	0.115274
GO:0044359	modulation of molecular function in other organism	BP	1	0.0292562	0.115274
GO:2000288	positive regulation of myoblast proliferation	BP	1	0.0292562	0.115274
GO:0032650	regulation of interleukin-1 alpha production	BP	1	0.0292562	0.115274
GO:0006685	sphingomyelin catabolic process	BP	1	0.0292562	0.115274
GO:0015204	urea transmembrane transporter activity	MF	1	0.0292562	0.115274
GO:0004767	sphingomyelin phosphodiesterase activity	MF	1	0.0292562	0.115274
GO:0044851	hair cycle phase	BP	1	0.0292562	0.115274
GO:2000271	positive regulation of fibroblast apoptotic process	BP	1	0.0292562	0.115274
GO:0016997	alpha-sialidase activity	BP	1	0.0292562	0.115274
GO:0001806	type IV hypersensitivity	BP	1	0.0292562	0.115274
GO:0046149	pigment catabolic process	BP	1	0.0292562	0.115274
GO:0015288	porin activity	MF	1	0.0292562	0.115274
GO:0044362	negative regulation of molecular function in other organism	BP	1	0.0292562	0.115274
GO:0042167	heme catabolic process	BP	1	0.0292562	0.115274
GO:0001302	replicative cell aging	BP	1	0.0292562	0.115274
GO:0019966	interleukin-1 binding	MF	1	0.0292562	0.115274
GO:0032914	positive regulation of transforming growth factor beta1 production	BP	1	0.0292562	0.115274
GO:0015760	glucose-6-phosphate transport	BP	1	0.0292562	0.115274
GO:0004308	exo-alpha-sialidase activity	MF	1	0.0292562	0.115274
GO:0005345	purine nucleobase transmembrane transporter activity	MF	1	0.0292562	0.115274
GO:0004028	3-chloroallyl aldehyde dehydrogenase activity	MF	1	0.0292562	0.115274
GO:0061309	cardiac neural crest cell development involved in outflow tract morphogenesis	BP	1	0.0292562	0.115274
GO:0004630	phospholipase D activity	MF	1	0.0292562	0.115274
GO:0033015	tetrapyrrole catabolic process	BP	1	0.0292562	0.115274
GO:0022605	oogenesis stage	BP	1	0.0292562	0.115274
GO:0015712	hexose phosphate transport	BP	1	0.0292562	0.115274
GO:0010694	positive regulation of alkaline phosphatase activity	BP	1	0.0292562	0.115274
GO:0035766	cell chemotaxis to fibroblast growth factor	BP	1	0.0333656	0.122772
GO:2000381	negative regulation of mesoderm development	BP	1	0.0333656	0.122772
GO:0015840	urea transport	BP	1	0.0333656	0.122772
GO:0034310	primary alcohol catabolic process	BP	1	0.0333656	0.122772
GO:0000137	Golgi cis cisterna	CC	1	0.0333656	0.122772
GO:0006863	purine nucleobase transport	BP	1	0.0333656	0.122772
GO:0032610	interleukin-1 alpha production	BP	1	0.0333656	0.122772
GO:0021546	rhombomere development	BP	1	0.0333656	0.122772
GO:0035768	endothelial cell chemotaxis to fibroblast growth factor	BP	1	0.0333656	0.122772
GO:0032815	negative regulation of natural killer cell activation	BP	1	0.0333656	0.122772
GO:0070257	positive regulation of mucus secretion	BP	1	0.0333656	0.122772
GO:0019958	C-X-C chemokine binding	MF	1	0.0333656	0.122772
GO:0004908	interleukin-1 receptor activity	MF	1	0.0333656	0.122772
GO:0007288	sperm axoneme assembly	BP	1	0.0333656	0.122772
GO:0042048	olfactory behavior	OB	1	0.0333656	0.122772
GO:1904847	regulation of cell chemotaxis to fibroblast growth factor	BP	1	0.0333656	0.122772
GO:0050291	sphingosine N-acyltransferase activity	MF	1	0.0333656	0.122772
GO:0016494	C-X-C chemokine receptor activity	MF	1	0.0333656	0.122772
GO:1901724	positive regulation of cell proliferation involved in kidney development	BP	1	0.0333656	0.122772
GO:2000503	positive regulation of natural killer cell chemotaxis	BP	1	0.0333656	0.122772
GO:0045988	negative regulation of striated muscle contraction	BP	1	0.0333656	0.122772
GO:0030056	hemidesmosome	CC	1	0.0333656	0.122772
GO:0043569	negative regulation of insulin-like growth factor receptor signaling pathway	BP	1	0.0333656	0.122772
GO:0031906	late endosome lumen	CC	1	0.0333656	0.122772
GO:0097486	multivesicular body lumen	CC	1	0.0333656	0.122772
GO:0004030	aldehyde dehydrogenase [NAD(P)+] activity	MF	1	0.0333656	0.122772
GO:2000544	regulation of endothelial cell chemotaxis to fibroblast growth factor	BP	1	0.0333656	0.122772
GO:0072497	mesenchymal stem cell differentiation	BP	1	0.0374577	0.129211
GO:0046512	sphingosine biosynthetic process	BP	1	0.0374577	0.129211
GO:0044848	biological phase	BP	1	0.0374577	0.129211
GO:0003263	cardioblast proliferation	BP	1	0.0374577	0.129211
GO:0045410	positive regulation of interleukin-6 biosynthetic process	BP	1	0.0374577	0.129211
GO:0003139	secondary heart field specification	BP	1	0.0374577	0.129211
GO:0033632	regulation of cell-cell adhesion mediated by integrin	BP	1	0.0374577	0.129211
GO:0030280	structural constituent of epidermis	MF	1	0.0374577	0.129211
GO:0042268	regulation of cytolysis	BP	1	0.0374577	0.129211
GO:0003128	heart field specification	BP	1	0.0374577	0.129211
GO:0051657	maintenance of organelle location	BP	1	0.0374577	0.129211
GO:0051873	killing by host of symbiont cells	BP	1	0.0374577	0.129211
GO:0051151	negative regulation of smooth muscle cell differentiation	BP	1	0.0374577	0.129211
GO:2001030	negative regulation of cellular glucuronidation	BP	1	0.0374577	0.129211
GO:0061308	cardiac neural crest cell development involved in heart development	BP	1	0.0374577	0.129211
GO:0002883	regulation of hypersensitivity	BP	1	0.0374577	0.129211
GO:0035234	ectopic germ cell programmed cell death	BP	1	0.0374577	0.129211
GO:0019870	potassium channel inhibitor activity	MF	1	0.0374577	0.129211
GO:1904223	regulation of glucuronosyltransferase activity	BP	1	0.0374577	0.129211
GO:0048820	hair follicle maturation	BP	1	0.0374577	0.129211
GO:0072124	regulation of glomerular mesangial cell proliferation	BP	1	0.0374577	0.129211
GO:0001849	complement component C1q binding	MF	1	0.0374577	0.129211
GO:0051852	disruption by host of symbiont cells	BP	1	0.0374577	0.129211
GO:0032471	negative regulation of endoplasmic reticulum calcium ion concentration	BP	1	0.0374577	0.129211
GO:1904224	negative regulation of glucuronosyltransferase activity	BP	1	0.0374577	0.129211
GO:0000103	sulfate assimilation	BP	1	0.0374577	0.129211
GO:0034312	diol biosynthetic process	BP	1	0.0374577	0.129211
GO:0061307	cardiac neural crest cell differentiation involved in heart development	BP	1	0.0374577	0.129211
GO:0072530	purine-containing compound transmembrane transport	BP	1	0.0374577	0.129211
GO:0030313	cell envelope	CC	1	0.0374577	0.129211
GO:0015205	nucleobase transmembrane transporter activity	MF	1	0.0374577	0.129211
GO:0070513	death domain binding	MF	1	0.0415326	0.134128
GO:0048845	venous blood vessel morphogenesis	BP	1	0.0415326	0.134128
GO:0090209	negative regulation of triglyceride metabolic process	BP	1	0.0415326	0.134128
GO:2000304	positive regulation of ceramide biosynthetic process	BP	1	0.0415326	0.134128
GO:0060513	prostatic bud formation	BP	1	0.0415326	0.134128
GO:0021612	facial nerve structural organization	BP	1	0.0415326	0.134128
GO:0072110	glomerular mesangial cell proliferation	BP	1	0.0415326	0.134128
GO:0007028	cytoplasm organization	BP	1	0.0415326	0.134128
GO:0061072	iris morphogenesis	BP	1	0.0415326	0.134128
GO:0051561	positive regulation of mitochondrial calcium ion concentration	BP	1	0.0415326	0.134128
GO:0047498	calcium-dependent phospholipase A2 activity	MF	1	0.0415326	0.134128
GO:0015851	nucleobase transport	BP	1	0.0415326	0.134128
GO:0001547	antral ovarian follicle growth	BP	1	0.0415326	0.134128
GO:0090154	positive regulation of sphingolipid biosynthetic process	BP	1	0.0415326	0.134128
GO:0031095	platelet dense tubular network membrane	CC	1	0.0415326	0.134128
GO:0001867	complement activation, lectin pathway	BP	1	0.0415326	0.134128
GO:0032905	transforming growth factor beta1 production	BP	1	0.0415326	0.134128
GO:0010692	regulation of alkaline phosphatase activity	BP	1	0.0415326	0.134128
GO:0003266	regulation of secondary heart field cardioblast proliferation	BP	1	0.0415326	0.134128
GO:0003264	regulation of cardioblast proliferation	BP	1	0.0415326	0.134128
GO:0042354	L-fucose metabolic process	BP	1	0.0415326	0.134128
GO:2001029	regulation of cellular glucuronidation	BP	1	0.0415326	0.134128
GO:0046790	virion binding	MF	1	0.0415326	0.134128
GO:0047372	acylglycerol lipase activity	MF	1	0.0415326	0.134128
GO:0046520	sphingoid biosynthetic process	BP	1	0.0415326	0.134128
GO:0055091	phospholipid homeostasis	BP	1	0.0415326	0.134128
GO:0052697	xenobiotic glucuronidation	BP	1	0.0415326	0.134128
GO:0052650	NADP-retinol dehydrogenase activity	MF	1	0.0415326	0.134128
GO:0035878	nail development	BP	1	0.0415326	0.134128
GO:0019317	fucose catabolic process	BP	1	0.0415326	0.134128
GO:0032908	regulation of transforming growth factor beta1 production	BP	1	0.0415326	0.134128
GO:0060044	negative regulation of cardiac muscle cell proliferation	BP	1	0.0415326	0.134128
GO:0042355	L-fucose catabolic process	BP	1	0.0415326	0.134128
GO:0097449	astrocyte projection	CC	1	0.0415326	0.134128
GO:0044793	negative regulation by host of viral process	BP	1	0.0415326	0.134128
GO:0021559	trigeminal nerve development	BP	1	0.0415326	0.134128
GO:0032494	response to peptidoglycan	BP	1	0.0415326	0.134128
GO:0015271	outward rectifier potassium channel activity	MF	1	0.0455904	0.141871
GO:0021561	facial nerve development	BP	1	0.0455904	0.141871
GO:0006670	sphingosine metabolic process	BP	1	0.0455904	0.141871
GO:0033234	negative regulation of protein sumoylation	BP	1	0.0455904	0.141871
GO:0010820	positive regulation of T cell chemotaxis	BP	1	0.0455904	0.141871
GO:0070255	regulation of mucus secretion	BP	1	0.0455904	0.141871
GO:0005388	calcium-transporting ATPase activity	MF	1	0.0455904	0.141871
GO:0002524	hypersensitivity	BP	1	0.0455904	0.141871
GO:0032823	regulation of natural killer cell differentiation	BP	1	0.0455904	0.141871
GO:0042738	exogenous drug catabolic process	BP	1	0.0455904	0.141871
GO:0030312	external encapsulating structure	CC	1	0.0455904	0.141871
GO:0035112	genitalia morphogenesis	BP	1	0.0455904	0.141871
GO:0051451	myoblast migration	BP	1	0.0455904	0.141871
GO:0036312	phosphatidylinositol 3-kinase regulatory subunit binding	MF	1	0.0455904	0.141871
GO:0033623	regulation of integrin activation	BP	1	0.0455904	0.141871
GO:0003334	keratinocyte development	BP	1	0.0455904	0.141871
GO:0048019	receptor antagonist activity	MF	1	0.0455904	0.141871
GO:0090193	positive regulation of glomerulus development	BP	1	0.0455904	0.141871
GO:0060174	limb bud formation	BP	1	0.0455904	0.141871
GO:0021610	facial nerve morphogenesis	BP	1	0.0455904	0.141871
GO:0002862	negative regulation of inflammatory response to antigenic stimulus	BP	1	0.0455904	0.141871
GO:2000501	regulation of natural killer cell chemotaxis	BP	1	0.0455904	0.141871
GO:0010819	regulation of T cell chemotaxis	BP	1	0.049631	0.147612
GO:0015254	glycerol channel activity	MF	1	0.049631	0.147612
GO:1990909	Wnt signalosome	CC	1	0.049631	0.147612
GO:0034311	diol metabolic process	BP	1	0.049631	0.147612
GO:0014819	regulation of skeletal muscle contraction	BP	1	0.049631	0.147612
GO:0060736	prostate gland growth	BP	1	0.049631	0.147612
GO:0060525	prostate glandular acinus development	BP	1	0.049631	0.147612
GO:2000291	regulation of myoblast proliferation	BP	1	0.049631	0.147612
GO:0010896	regulation of triglyceride catabolic process	BP	1	0.049631	0.147612
GO:0002864	regulation of acute inflammatory response to antigenic stimulus	BP	1	0.049631	0.147612
GO:0008228	opsonization	BP	1	0.049631	0.147612
GO:0015168	glycerol transmembrane transporter activity	MF	1	0.049631	0.147612
GO:0009629	response to gravity	BP	1	0.049631	0.147612
GO:0019755	one-carbon compound transport	BP	1	0.049631	0.147612
GO:1902713	regulation of interferon-gamma secretion	BP	1	0.049631	0.147612
GO:0045953	negative regulation of natural killer cell mediated cytotoxicity	BP	1	0.049631	0.147612
GO:0002716	negative regulation of natural killer cell mediated immunity	BP	1	0.049631	0.147612
GO:0060379	cardiac muscle cell myoblast differentiation	BP	1	0.049631	0.147612
GO:0031094	platelet dense tubular network	CC	1	0.049631	0.147612
GO:0042761	very long-chain fatty acid biosynthetic process	BP	1	0.049631	0.147612
GO:0015793	glycerol transport	BP	1	0.049631	0.147612
GO:0008020	G-protein coupled photoreceptor activity	MF	1	0.049631	0.147612
GO:1900037	regulation of cellular response to hypoxia	BP	1	0.049631	0.147612
GO:0032700	negative regulation of interleukin-17 production	BP	1	0.049631	0.147612
GO:2000773	negative regulation of cellular senescence	BP	1	0.049631	0.147612
GO:0021604	cranial nerve structural organization	BP	1	0.049631	0.147612
